# Supplementary material for: Effects of Different Pretreatments on the Nutrition, Flavor and Sensory Evaluation of Lactobacilli-Fermented Peach Beverages
Source: Foods. 2025 Dec 14;14(24):4303. doi: 10.3390/foods14244303 (PMC12732155; doi:10.3390/foods14244303)
Supplement: Supplementary file 1 [file foods-14-04303-s001.zip]

Archive with 1 entries (1 files):
- foods-4016535-supplementary.xlsx
