# Supplementary material for: Effects of Different Pretreatments on the Nutrition, Flavor and Sensory Evaluation of Lactobacilli-Fermented Peach Beverages
Source: Foods. 2025 Dec 14;14(24):4303. doi: 10.3390/foods14244303 (PMC12732155; doi:10.3390/foods14244303)
Supplement: Supplementary file 1 [file foods-14-04303-s001.zip › foods-4016535-supplementary.xlsx]

## Sheet: Table S1
	Table S1 Changes of the content of volatile substances in unfermented and fermented peach samples from different raw material methods (μg/L).
	Categories	Numbers	Compounds	CAS number	Retention time (min)	Crushing into puree with peel(CWP)		Crushing into puree without peel(COP)		Squeezing into juice with peel(SWP)
						Ups	FPs	Ups	FPs	Ups	FPs
	Alcohols	11	3-Methyl-1-butanol	123-51-3	7.84	2.03	4.66	0.625	1.67333	0.365	0
			1-Pentanol	71-41-0	9.082	7.65667	1.42667	2.85	1.57333	0.516667	0
			3-Methyl-2-buten-1-ol	556-82-1	10.184	0	2.44	0	1.63333	0	0.5
			1-Hexanol	111-27-3	12.734	1.89	3.485	2.23	1.53833	0.463333	1.17667
			3-Hexen-1-ol	928-96-1	12.966	0	0.955	0	0.438333	0.255	0.233333
			Furfuryl alcohol	98-00-0	20.874	70.8933	16.245	70.825	15.76	0.545	1.6
			2-Ethyl-1-hexanol	104-66-7	21.123	41.8733	32.18	38.42	15.1933	10.3367	19.11
			Linalool	78-70-6	26.309	1.415	0	0	0.663333	0	0.13
			Benzyl alcohol	100-51-6	40.468	0	336.76	4.075	324.24	0.236667	80.2767
			Phenylethyl alcohol	60-12-8	46.874	0	4.04	0	2.385	0	1.72333
			Nerol	106-24-1	48.446	0	0.52	0	0.643333	0	0.49
	Aldehydes	5	Furfural	98-01-1	15.98	270.175	50.17	184.463	72.3433	13.1967	9.22667
			Benzaldehyde	100-52-7	22.234	57.47	1238.35	27.0333	841.727	13.7767	227.35
			Nonanal	124-19-6	23.905	5.3	0.795	5.97667	2.615	1.02333	0.76
			2-Ethylhexannal	123-05-7	12.971	7.685	0	0	0	0	0
			Decanal	112-31-2	33.25	12.935	4.28667	12.3667	23.525	2.285	1.32667
	Acids	2	Acetic acid	64-19-7	8.288	0	190.035	0	151.803	0	15.9867
			Isovaleric acid	503-74-2	17.99	194.75	363.63	67.56	341.965	23.08	73.6133
	Esters	3	γ-hexalactone	695-06-7	46.88	4.42	1.205	3.705	5.48667	0.513333	0
			Ethyl caproate	123-66-0	13.733	0	0	0	0	0	0.49
			Decalactone	706-14-9	65.333	0	0	0	0	0	0.0833333
	Ketones	3	Damascenone	23726-93-4	56.203	0	0	0	0	0.18	0.496667
			Butane-2,3-dione	431-03-8	3.723	0	6.74	0	3.99	0	2.69333
			3-Hydroxy-2-butanone	513-86-0	9.638	0	14.7	0	7.73	0	6.23667
	Phenols	3	Methyleugenol	93-15-2	60.179	1.53	4.71	2.56	3.94333	0	0
			Eugenol	97-53-0	60.012	0	0	0	0	0	1.37333
			Phenol	108-95-2	44.449	0	2.545	1.93	0.74	0	0

## Sheet: Table S2
	Table S2 Component of various VOCs in unfermented and fermented peach samples from different raw material methods (μg/L).
	Categories	Crushing into puree with peel (CWP)				Crushing into puree without peel (COP)				Squeezing into juice with peel (SWP)
		UPs		FPs		UPs		FPs		UPs		FPs
		Content (μg/L)	Kinds	Content (μg/L)	Kinds	Content (μg/L)	Kinds	Content (μg/L)	Kinds	Content (μg/L)	Kinds	Content (μg/L)	Kinds
	Alcohols	125.76±13.05c	6	402.71±14.64a	10	119.03±8.62c	6	365.74±23.33b	11	12.72±2.38d	7	105.24±5.00c	9
	Aldehydes	353.57±14.28c	5	1293.60±52.88a	4	229.84±7.04d	4	940.21±24.87b	4	30.28±6.41e	4	238.66±9.54d	4
	Acids	194.75±7.79c	1	553.67±15.93a	2	67.56±1.03d	1	493.77±15.26b	2	23.08±8.33e	1	89.60±13.48d	2
	Esters	4.42±0.22b	1	1.21±0.22d	1	3.71±0.26c	1	5.49±0.43a	1	0.51±0.19e	1	0.57±0.28e	2
	Ketones	ND	ND	21.44±1.23a	2	ND	ND	11.72±0.16b	2	0.18±0.01c	1	9.43±0.77b	3
	Phenols	1.53±0.04c	2	7.26±0.41a	1	4.49±0.20b	2	4.68±0.60b	2	ND	ND	1.37±0.20c	1
	Total volatile organic acids	680.02±35.37c	15	2279.88±36.92a	20	424.62±10.73d	14	1821.61±42.75b	22	66.77±7.40e	14	444.88±17.97d	21

## Sheet: Table S3, Table S4, Table S5
	Table S3 The retention times and calibration curves of sugars and organic acids.				Table S4 The retention time and calibration curves of polyphenols.				Table S5 The retention time and calibration curves of carotenoids.
	Categories	Retention time (Min)	Calibration curve		Categories	Retention time (Min)	Calibration curve		Categories	Retention time (Min)	Calibration curve
	Sugars				Protocatechuic acid	8.981	Y=1E+07x-22985, R2=0.9993		Zeaxanthin	24.281	Y=20447x+55790, R2=0.999
	Sucrose	8.128	Y=147242x-19931, R2=0.999		Chlorogenic acid	14.183	Y=1E+07x-10055, R2=0.9993		β-cryptoxanthin	36.288	Y=22613x+59053, R2=0.9992
	Glucose	9.983	Y=143362.40x-998.71, R2=1		Vanillic acid	15.362	Y=2E+07x-47208, R2=1		β-carotene	47.128	Y=7618.4x-83036, R2=0.999
	Fructose	11.833	Y=142132.28x-3975.96, R2=0.999		p-coumaric acid	22.59	Y=5E+07x-41205, R2=0.9996		Note: Carotenoids were detected at 450 nm by an UV-detector. Y represents the peak area, and x represents the concentration (μg/mL).
	Sorbit	16.509	Y=140891.20x-4982.49, R2=0.999		Isorhammnetin-3-O-glucoside	27.386	Y=9E+06x-25482, R2=0.9993
	Organic acids				Quercetin-3-O-glucoside	31.144	Y=1E+07x-21702, R2=0.9999
	Quininic acid	3.211	Y=297016x+7063, R2=0.999		Isorhamnetin	51.34	Y=1E+07x+615.22, R2=1
	Malic acid	4.032	Y=372333x+1241.6, R2=1		Quercetin	42.907	Y=8E+06x-11028, R2=0.9999
	Shikimic acid	4.441	Y=3E+07x+11463, R2=0.9997		Catechin	12.617	Y=1E+07x-369618, R2=0.9998
	Lacic acid	5.007	Y=281734x+1769.3, R2=0.9998		Epicatechin	17.071	Y=7E+06x+46563, R2=1
	Citric acid	7.838	Y=502530x-4923.9, R2=0.9996		Proanthocyanidin B1	10.509	Y=6E+06x-13226, R2=0.999
	Fumaric acid	8.476	Y=7E+07x-31891, R2=0.9993		Note: Polyphenols were detected at 280 nm by an UV-detector. Y represents the peak area, and x represents the concentration (μg/mL).
	Note: Sugars were detected by refractive index detector. Organic acids were detected at 210 nm by an UV-detector. Y is represents the peak area, and x represents the concentration (mg/mL).
